# Supplementary material for: Preparation of 4-Amino-3-hydrazino-1,2,4-triazol-5-thiol-Modified Graphene Oxide and Its Greatly Enhanced Selective Adsorption of Gallium in Aqueous Solution
Source: Molecules. 2024 Jun 11;29(12):2778. doi: 10.3390/molecules29122778 (PMC11206100; doi:10.3390/molecules29122778)
Supplement: Supplementary file 1 [file molecules-29-02778-s001.zip]

Archive with 1 entries (1 files):
- molecules-3018675-supplementary.pdf
